# Supplementary material for: Selection Transforms the Landscape of Genetic Variation Interacting with Hsp90
Source: PLoS Biol. 2016 Oct 21;14(10):e2000465. doi: 10.1371/journal.pbio.2000465 (PMC5074785; doi:10.1371/journal.pbio.2000465)
Supplement: S1 Table — PCs are highlighted in orange corresponding to whether they are influenced by a GdA-by-genotype interaction at p < 0.01. (XLSX) [file pbio.2000465.s007.xlsx]

## Sheet: Sheet1
Component	Cell Type	MA: Percent Variation	Ale: Percent Variation	Diverse: Percent Variation	SPD: Percent Variation	SPH: Percent Variation	Rec: Percent Variation	MA: Top Loading Traits	Ale: Top Loading Traits	Diverse: Top Loading Traits	SPD: Top Loading Traits	SPH: Top Loading Traits	Rec: Top Loading Traits	MA: GdA-induced change in variance	Ale: GdA-induced change in variance	Diverse: GdA-induced change in variance	SPD: GdA-induced change in variance	SPH: GdA-induced change in variance	Rec: GdA-induced change in variance	Significant effect of plate position (p value)
1	Unbudded	34.2947	30.6452	31.7703	37.7574	33.8218	30.9568	D102_A; D127_A; C11.1_A	C11.1_A; C12.1_A; C103_A	C11.1_A; C12.1_A; C103_A	C12.1_A; C11.1_A; C103_A	C11.1_A; C12.1_A; C103_A	C11.1_A; C12.1_A; C103_A	-0.0172	0.0089	0.2071	-0.0273	-0.0135	-0.019	0.190766
2	Unbudded	16.4804	16.24	17.71	15.2238	14.9169	17.8717	D105_A; D147_A; D176_A	D105_A; D147_A; D148_A	D105_A; D147_A; D176_A	D105_A; D147_A; D154_A	D105_A; D147_A; D17.1_A	D105_A; D147_A; D148_A	-0.0274	0.0412	0.0407	0.0448	0.0881	-0.0421	6.97803e-20
3	Unbudded	9.61378	11.5947	10.4891	10.4331	9.60596	10.9495	D154_A; D155_A; D17.1_A	D17.1_A; D176_A; D182_A	D17.1_A; D182_A; D176_A	D154_A; D155_A; D147_A	D148_A; D17.1_A; D154_A	D17.1_A; D154_A; D176_A	-0.0434	0.0102	0.0994	0.02	0.0154	-0.0519	0.174546
4	Unbudded	9.35786	9.72707	8.98168	7.90135	8.69105	9.32177	D148_A; C115_A; D147_A	C115_A; C13_A; D148_A	D154_A; D155_A; D148_A	C115_A; D148_A; D147_A	D148_A; D155_A; D154_A	D148_A; D147_A; D155_A	-0.0029	0.029	0.0413	0.0019	-0.0146	0	0.104149
5	Unbudded	7.79607	9.14968	7.07403	6.3751	7.37345	7.84422	C115_A; C13_A; C126_A	D155_A; D154_A; D148_A	C115_A; C13_A; C126_A	C13_A; C115_A; C126_A	C115_A; C13_A; C126_A	C115_A; C13_A; D182_A	-0.0236	0.013	-0.0231	0.059	0.0085	-0.0052	5.42509e-17
6	Unbudded	5.09108	5.23673	5.20876	4.94949	5.42529	5.11224	D194_A; C126_A; D17.1_A	D194_A; D17.1_A; C115_A	D194_A; C115_A; D182_A	D194_A; D17.1_A; C13_A	D194_A; D182_A; D176_A	D194_A; C126_A; D14.1_A	-0.0058	-0.0083	-0.0049	-0.036	0.0664	-0.0005	0.056326
	Total Variance Explained:	82.6339	82.5934	81.234	82.6402	79.8345	82.0563
1	Small-budded	29.1924	26.7815	25.4389	33.6028	26.2011	23.5443	C101_A1B; C102_A1B; C128_A1B	C101_A1B; C102_A1B; C12.1_A1B	C101_A1B; C102_A1B; C128_A1B	C101_A1B; C102_A1B; D104_A1B	C101_A1B; C128_A1B; C11.1_A1B	C101_A1B; C102_A1B; C11.2_A1B	-0.013	0.0373	0.1031	0.0038	-0.0115	0.0006	0.999995
2	Small-budded	14.4698	15.4251	15.6745	13.9732	15.9546	16.8733	C117_A1B; C118_A1B; D114_A1B	D114_A1B; D107_A1B; D110_A1B	C117_A1B; C118_A1B; C12.2_A1B	D110_A1B; C11.1_A1B; C117_A1B	C118_A1B; C117_A1B; C107_A1B	D114_A1B; D107_A1B; D110_A1B	-0.0276	0.0203	0.0179	-0.0063	0.0204	-0.0451	3.0524e-11
3	Small-budded	12.3879	13.0773	12.7662	11.0772	12.0738	13.2573	D110_A1B; D132_A1B; C118_A1B	C117_A1B; C118_A1B; C12.2_A1B	D110_A1B; D132_A1B; D114_A1B	C12.2_A1B; C117_A1B; C11.2_A1B	D107_A1B; D114_A1B; D110_A1B	C117_A1B; C118_A1B; C103_A1B	-0.0265	0.0334	-0.0085	-0.0062	0.0083	-0.0412	4.33066e-07
4	Small-budded	7.7197	8.36614	8.39408	8.03949	8.82932	8.9672	C110_A1B; C106_A1B; C105_A1B	C105_A1B; C106_A1B; C110_A1B	C105_A1B; C106_A1B; C110_A1B	C105_A1B; C106_A1B; C110_A1B	C106_A1B; C105_A1B; C110_A1B	C105_A1B; C106_A1B; C110_A1B	-0.013	0.0438	0.0445	0.0119	-0.0061	-0.0024	1
5	Small-budded	5.94376	5.47264	6.07761	5.37105	5.25696	6.24828	D178_A1B; D14.3_A1B; D169_A1B	D169_A1B; D170_A1B; D178_A1B	D178_A1B; D14.3_A1B; D17.3_A1B	D178_A1B; D184_A1B; D14.3_A1B	D17.3_A1B; D184_A1B; D178_A1B	D178_A1B; D14.3_A1B; D17.3_A1B	0.0072	0.0342	0.0296	0.0368	0.0451	0.0025	0.999996
6	Small-budded	5.30463	5.25527	5.50135	4.5617	4.94083	5.59792	D170_A1B; D169_A1B; D184_A1B	D170_A1B; D178_A1B; D169_A1B	D170_A1B; D169_A1B; D154_A1B	D170_A1B; D169_A1B; D155_A1B	D170_A1B; D169_A1B; D155_A1B	D170_A1B; D169_A1B; D155_A1B	-0.0208	0.0242	0.0059	-0.0301	0.0204	0.0131	0.999996
7	Small-budded	4.04219	4.11782	3.62254	3.01555	3.58016	3.86265	C115_A1B; C13_A1B; C126_A1B	C13_A1B; C115_A1B; C126_A1B	C13_A1B; C115_A1B; C104_A1B	C115_A1B; C13_A1B; C104_A1B	D154_A1B; D155_A1B; D170_A1B	C13_A1B; C115_A1B; C104_A1B	0.0048	-0.0076	-0.0764	0.0657	0.0127	-0.0256	5.54296e-13
8	Small-budded	2.86433	2.83255	3.07622	2.94271	3.29002	3.19019	D155_A1B; D154_A1B; D136_A1B	C109_A1B; D155_A1B; D154_A1B	D155_A1B; D154_A1B; D136_A1B	D155_A1B; D154_A1B; D136_A1B	C115_A1B; C13_A1B; D155_A1B	D155_A1B; D154_A1B; C109_A1B	-0.0002	0.0629	0.0118	-0.027	-0.0071	-0.006	1
9	Small-budded	2.79387	2.43651	2.57879	2.40026	2.63829	2.78219	C109_A1B; C115_A1B; C126_A1B	C109_A1B; C126_A1B; C115_A1B	C109_A1B; C126_A1B; C115_A1B	D196_A1B; D17.3_A1B; C13_A1B	D196_A1B; D184_A1B; D178_A1B	C109_A1B; C126_A1B; D155_A1B	0.0114	-0.0005	-0.0357	-0.0121	0.0165	0.0197	0.999993
	Total Variance Explained:	84.7185	83.7648	83.1302	84.984	82.7652	84.3234
1	Large-buded	20.2129	21.354	20.1094	26.9366	18.5097	18.7459	C101_C; C102_C; C11.1_C	D185_C; C101_C; C102_C	C102_C; C101_C; D185_C	C101_C; C102_C; D185_C	C101_C; C102_C; D185_C	D185_C; D186_C; C102_C	-0.0164	0.1237	0.1384	0.0676	-0.05	-0.0129	0.0294492
2	Large-buded	16.1777	16.2745	14.1036	10.3864	14.7498	14.6995	D116_C; D134_C; D131_C	D125_C; D103_C; D141_C	D112_C; D106_C; D152_C	D125_C; D141_C; D103_C	D112_C; D106_C; D141_C	D125_C; D103_C; D141_C	-0.0269	0.0688	-0.0356	0.0042	0.0143	-0.0117	7.87471e-08
3	Large-buded	8.67989	8.12875	8.77417	8.46903	10.2488	9.124	D158_C; D159_C; C106_C	D158_C; D159_C; C106_C	D113_C; D123_C; D153_C	D158_C; D159_C; C105_C	D113_C; D123_C; D153_C	D158_C; D159_C; C106_C	-0.0229	0.0492	0.0238	0.0207	0.0026	-0.0134	0.407301
4	Large-buded	7.66311	7.43476	7.54055	7.42189	8.46321	8.00908	D151_C; C106_C; C110_C	C110_C; C105_C; C106_C	C106_C; D158_C; C110_C	D121_C; D123_C; D113_C	D158_C; C106_C; D159_C	C110_C; C105_C; C106_C	0.0047	0.0219	0.0571	0.0102	-0.0454	0.0006	0.999995
5	Large-buded	6.66829	5.41137	6.03313	5.65422	6.55503	6.31012	C118_C; C117_C; C108_C	D176_C; D14.1_C; D14.3_C	D197_C; D198_C; D14.1_C	C118_C; C117_C; C111_C	C118_C; C117_C; D176_C	C117_C; C118_C; C103_C	-0.0026	0.0381	0.0717	-0.0262	0.0054	0.0079	0.999994
6	Large-buded	5.07699	5.10106	5.67527	4.41821	4.88864	5.92025	D198_C; D197_C; D14.2_C	C117_C; C118_C; D169_C	C117_C; C118_C; D176_C	D176_C; D14.1_C; D14.3_C	D169_C; D162_C; D176_C	D197_C; D198_C; D14.1_C	0.0108	-0.0561	-0.0876	0.036	0.0264	-0.0131	0.999998
7	Large-buded	4.59502	4.33092	4.83701	3.51783	3.57202	4.4729	D14.3_C; D169_C; D170_C	D177_C; D14.2_C; D198_C	D177_C; D14.2_C; D14.3_C	D170_C; D169_C; D163_C	D14.2_C; D198_C; D197_C	D177_C; D14.2_C; D14.3_C	0.012	-0.0132	-0.0104	0.0094	0.03	-0.0411	3.46267e-12
8	Large-buded	3.52725	3.60687	3.77072	3.28443	3.47225	3.70495	D176_C; D14.3_C; D167_C	D170_C; D167_C; D169_C	D170_C; D167_C; D163_C	C116_C; C114_C; D14.2_C	C116_C; D170_C; C115_C	D170_C; D169_C; D167_C	0.0059	0.0203	-0.0112	0.0461	0.048	0.0202	0.00888825
9	Large-buded	3.18442	3.23425	3.03841	3.1535	3.10123	3.25384	C116_C; C114_C; C109_C	C114_C; C116_C; C108_C	C116_C; C114_C; C108_C	C116_C; C114_C; D198_C	D196_C; C116_C; D195_C	C116_C; C114_C; C108_C	0.0025	-0.0107	0.0137	-0.0019	0.0352	0.0052	1
10	Large-buded	2.34106	2.67724	2.4386	3.0031	2.83161	2.45015	C115_C; D166_C; D167_C	D196_C; D194_C; D195_C	D196_C; D194_C; D195_C	D196_C; D194_C; D195_C	D194_C; D196_C; D198_C	C115_C; D166_C; D167_C	-0.0034	0.0247	0.0037	0.014	-0.0407	0.0089	0.974955
11	Large-buded	2.23088	2.41803	2.12379	2.11883	2.29681	2.17555	D196_C; D194_C; D195_C	C115_C; D196_C; C13_C	C115_C; C13_C; C109_C	D166_C; D167_C; C109_C	D166_C; D167_C; D162_C	D196_C; D194_C; D195_C	-0.0156	0.0012	0.0216	-0.0205	-0.0416	-0.0515	0.714265
12	Large-buded	2.01058	2.03259	2.07787	1.85718	2.1085	2.12129	D166_C; D167_C; C115_C	D166_C; D167_C; D162_C	D166_C; D167_C; C115_C	C115_C; C13_C; C104_C	C115_C; C13_C; D162_C	D166_C; D167_C; D162_C	0.0101	0.0259	0.0175	-0.0115	0.0012	-0.0396	1
13	Large-buded	1.6612	1.68122	1.54961	1.65488	1.63285	1.77939	D183_C; D17.2_C; D176_C	D162_C; D163_C; D135_C	D163_C; D162_C; C126_C	D17.1_C; D182_C; C109_C	D162_C; D163_C; D135_C	D162_C; D163_C; D135_C	-0.011	0.0215	0.0367	0.0963	-0.0061	-0.0175	0.8609
14	Large-buded	1.58347	1.49146	1.52598	1.44548	1.53237	1.67311	D17.1_C; D182_C; D14.3_C	D183_C; D17.2_C; C13_C	D183_C; D162_C; D135_C	D162_C; D163_C; D170_C	D183_C; D182_C; D17.2_C	D183_C; D17.2_C; D170_C	-0.0129	-0.0141	-0.0009	-0.0008	-0.0087	-0.0137	0.999993
	Total Variance Explained:	85.6127	85.1771	83.5981	83.3215	83.9628	84.4401
		PCS highlighted in orange have significant genotype-by-GdA interactions at p<0.01						Calmorph traits begin with a "C" when they pertain to the cell wall, or a "D" when they pertain to the nucleus. A complete manual explaining these traits is available online.						PCs highlighted in purple have significant decreases in between strain variation in GdA+ at p < 0.05			PCs highlighted in green have significant increases in between strain variation in GdA+ at p < 0.05			Bold entires are significant at p < 0.01
		Though we used a 0.01 significance threshold, genotype-by-GdA interactions for PCS highlighted in orange for MA lines are significant at p<0.001
