# Supplementary material for: Selection Transforms the Landscape of Genetic Variation Interacting with Hsp90
Source: PLoS Biol. 2016 Oct 21;14(10):e2000465. doi: 10.1371/journal.pbio.2000465 (PMC5074785; doi:10.1371/journal.pbio.2000465)
Supplement: S2 Table — MA lines are highlighted in blue, green, or red corresponding to the color of that MA line in S3 Fig. (XLSX) [file pbio.2000465.s008.xlsx]

## Sheet: Supplemental_Table_MA_retry.csv
MA Line ID	Chromosome	Position	Nucleotide in ancestral strain	Nucleotide in MA line	Gene	Gene common name	Amino acid present in ancestral strain	Amino acid present in MA line	Is mutation synonymous or nonsynonymous	Is mutation predicted to be damaging by SIFT	Number of PCs (of 29) for which this MA line has a response that significantly differs from ancestor (p < 0.01)	Number of PCs (of 29) for which this MA line is the most responsive, relative to the ancestor	Mating Type	Unbudded magnitude (in Fig S3)	Unbudded direction (in Fig S3)	Small-budded magnitude (in Fig S3)	Small-budded direction (in Fig S3)	Large-budded magnitude (in Fig S3)	Large-budded direction (in Fig S3)	Included in subset of 21 strains?	MA Line ID
DHC2H1	15	746492	T	G							8	2	α	0.475759	1.24743	0.0121282	1.18425	0.276989	0.7943	no	DHC2H1
DHC2H1	3	4433	C	T							8	2	α	0.475759	1.24743	0.0121282	1.18425	0.276989	0.7943	no	DHC2H1
DHC2H1	15	1028315	C	T	YOR369C	RPS12	Gly	Asp	nonsyn	DAMAGING	8	2	α	0.475759	1.24743	0.0121282	1.18425	0.276989	0.7943	no	DHC2H1
DHC3H1	13	504886	C	A							2	0	a	-0.0375876	1.56012	-0.0843873	1.25275	0.0225821	0.930522	yes	DHC3H1
DHC3H1	5	501077	C	G	YER162C	RAD4	Lys	Asn	nonsyn	DAMAGING	2	0	a	-0.0375876	1.56012	-0.0843873	1.25275	0.0225821	0.930522	yes	DHC3H1
DHC3H1	7	703919	A	G	YGR108W	CLB1	Glu	Gly	nonsyn	TOLERATED	2	0	a	-0.0375876	1.56012	-0.0843873	1.25275	0.0225821	0.930522	yes	DHC3H1
DHC3H1	8	200720	A	G	YHR047C	AAP1	Phe	Phe	syn	TOLERATED	2	0	a	-0.0375876	1.56012	-0.0843873	1.25275	0.0225821	0.930522	yes	DHC3H1
DHC3H1	13	160111	A	G	YML057C-A		Leu	Ser	nonsyn		2	0	a	-0.0375876	1.56012	-0.0843873	1.25275	0.0225821	0.930522	yes	DHC3H1
DHC3H1	12	807022	C	T							2	0	a	-0.0375876	1.56012	-0.0843873	1.25275	0.0225821	0.930522	yes	DHC3H1
DHC4H1											2	0	α	0.0726602	0.709588	0.0525641	0.912024	0.161382	0.655816	no	DHC4H1
DHC5H1	10	34211	C	A	YJL212C	OPT1	Trp	Leu	nonsyn	TOLERATED	3	0	a	0.218845	1.02344	0.140566	0.896237	0.143645	0.650005	no	DHC5H1
DHC5H1	7	15266	G	C	YGL256W	ADH4	Leu	Phe	nonsyn	TOLERATED	3	0	a	0.218845	1.02344	0.140566	0.896237	0.143645	0.650005	no	DHC5H1
DHC5H1	12	157802	C	T							3	0	a	0.218845	1.02344	0.140566	0.896237	0.143645	0.650005	no	DHC5H1
DHC6H1	9	129109	T	C	YIL123W	SIM1	Val	Ala	nonsyn	TOLERATED	1	0	a	0.0154435	1.17432	0.171929	0.801447	0.0136474	0.869645	yes	DHC6H1
DHC6H1	14	360606	A	G	YNL141W	AAH1	Arg	Arg	syn	TOLERATED	1	0	a	0.0154435	1.17432	0.171929	0.801447	0.0136474	0.869645	yes	DHC6H1
DHC6H1	15	30088	C	G	YOL155C	HPF1	Gly	Arg	nonsyn	TOLERATED	1	0	a	0.0154435	1.17432	0.171929	0.801447	0.0136474	0.869645	yes	DHC6H1
DHC6H1	3	138367	G	T	YCR012W	PGK1	Ala	Ser	nonsyn	DAMAGING	1	0	a	0.0154435	1.17432	0.171929	0.801447	0.0136474	0.869645	yes	DHC6H1
DHC9H1											1	0	a	0.0290478	1.31333	0.201458	0.737716	0.134903	0.755926	no	DHC9H1
DHC10H1	2	509837	G	C	YBR136W	MEC1	Glu	Asp	nonsyn	TOLERATED	0	0	α	-0.0743997	1.14773	0.169711	0.409901	-0.0541113	0.820079	no	DHC10H1
DHC10H1	11	106423	A	G	YKL182W	FAS1	Lys	Arg	nonsyn	TOLERATED	0	0	α	-0.0743997	1.14773	0.169711	0.409901	-0.0541113	0.820079	no	DHC10H1
DHC10H1	4	709488	A	T							0	0	α	-0.0743997	1.14773	0.169711	0.409901	-0.0541113	0.820079	no	DHC10H1
DHC10H1	4	1263884	G	T	YDR395W	SXM1	Thr	Thr	syn	TOLERATED	0	0	α	-0.0743997	1.14773	0.169711	0.409901	-0.0541113	0.820079	no	DHC10H1
DHC11H1	13	43178	C	A	YML114C	TAF8	Ser	Ile	nonsyn	TOLERATED	6	1	a	0.133971	1.30599	0.227008	1.56971	0.246161	1.0059	yes	DHC11H1
DHC11H1	16	42294	G	A	YPL265W	DIP5	Ala	Thr	nonsyn	TOLERATED	6	1	a	0.133971	1.30599	0.227008	1.56971	0.246161	1.0059	yes	DHC11H1
DHC11H1	7	482611	T	C	YGL008C	PMA1	His	Arg	nonsyn	TOLERATED	6	1	a	0.133971	1.30599	0.227008	1.56971	0.246161	1.0059	yes	DHC11H1
DHC11H1	16	13482	G	C	YPL279C		Arg	Gly	nonsyn	TOLERATED	6	1	a	0.133971	1.30599	0.227008	1.56971	0.246161	1.0059	yes	DHC11H1
DHC11H1	13	445927	A	G	YMR089C	YTA12	Asp	Asp	syn	TOLERATED	6	1	a	0.133971	1.30599	0.227008	1.56971	0.246161	1.0059	yes	DHC11H1
DHC11H1	4	1246901	C	T	YDR386W	MUS81	Ser	Leu	nonsyn	TOLERATED	6	1	a	0.133971	1.30599	0.227008	1.56971	0.246161	1.0059	yes	DHC11H1
DHC12H1	9	89529	G	A	YIL138C	TPM2	Gln	Stop	nonsyn		3	1	a	0.0541122	1.5165	0.0274625	1.0124	0.164289	0.947615	no	DHC12H1
DHC12H1	1	27628	G	C	YAL063C	FLO9	Ser	Cys	nonsyn	DAMAGING	3	1	a	0.0541122	1.5165	0.0274625	1.0124	0.164289	0.947615	no	DHC12H1
DHC12H1	12	673314	G	C	YLR264W	RPS28B	Glu	Gln	nonsyn	DAMAGING	3	1	a	0.0541122	1.5165	0.0274625	1.0124	0.164289	0.947615	no	DHC12H1
DHC12H1	7	695231	C	T							3	1	a	0.0541122	1.5165	0.0274625	1.0124	0.164289	0.947615	no	DHC12H1
DHC13H1											3	0	α	0.0145737	1.36195	-0.0836704	1.17964	0.122677	0.627363	no	DHC13H1
DHC14H1	12	691179	G	A							0	0	a	0.0417382	1.02889	-0.0136719	0.780658	0.125296	0.745284	yes	DHC14H1
DHC14H1	12	1012782	C	A	YLR438W	CAR2	Phe	Leu	nonsyn	TOLERATED	0	0	a	0.0417382	1.02889	-0.0136719	0.780658	0.125296	0.745284	yes	DHC14H1
DHC15H1	10	48507	G	C	YJL206C		Pro	Ala	nonsyn	TOLERATED	1	0	a	0.0695956	1.08173	-0.0224764	1.13966	0.0712555	0.813702	no	DHC15H1
DHC15H1	16	692856	T	C	YPR074C	TKL1	Gln	Gln	syn	TOLERATED	1	0	a	0.0695956	1.08173	-0.0224764	1.13966	0.0712555	0.813702	no	DHC15H1
DHC15H1	3	22431	A	T	YCL059C	KRR1	Stop	Lys	nonsyn		1	0	a	0.0695956	1.08173	-0.0224764	1.13966	0.0712555	0.813702	no	DHC15H1
DHC15H1	10	581234	G	T	YJR080C		Thr	Lys	nonsyn		1	0	a	0.0695956	1.08173	-0.0224764	1.13966	0.0712555	0.813702	no	DHC15H1
DHC16H1	9	339530	G	A	YIL009W	FAA3	Asp	Asn	nonsyn	TOLERATED	5	0	a	0.409	1.11189	0.0979498	0.75923	0.329437	0.854342	yes	DHC16H1
DHC17H1	12	875050	G	A							3	0	a	0.0360335	1.09272	-0.0781427	1.34034	0.0577696	0.996082	no	DHC17H1
DHC17H1	6	16375	T	C							3	0	a	0.0360335	1.09272	-0.0781427	1.34034	0.0577696	0.996082	no	DHC17H1
DHC17H1	12	709837	T	C	YLR286C	CTS1	Gly	Gly	syn	TOLERATED	3	0	a	0.0360335	1.09272	-0.0781427	1.34034	0.0577696	0.996082	no	DHC17H1
DHC17H1	11	598260	T	G	YKR084C	HBS1	Lys	Gln	nonsyn	DAMAGING	3	0	a	0.0360335	1.09272	-0.0781427	1.34034	0.0577696	0.996082	no	DHC17H1
DHC18H1	4	1202140	G	A	YDR363W-A	SEM1	Val	Ile	nonsyn	TOLERATED	1	0	α	0.161936	0.791767	-0.00840793	0.618571	0.13997	0.673028	no	DHC18H1
DHC18H1	7	2050	G	A							1	0	α	0.161936	0.791767	-0.00840793	0.618571	0.13997	0.673028	no	DHC18H1
DHC18H1	6	266436	A	C							1	0	α	0.161936	0.791767	-0.00840793	0.618571	0.13997	0.673028	no	DHC18H1
DHC21H1	14	196782	C	A	YNL241C	ZWF1	Ala	Ser	nonsyn	TOLERATED	3	0	a	0.189186	0.809651	0.123536	0.700824	0.124451	0.753771	yes	DHC21H1
DHC21H1	3	107500	A	G							3	0	a	0.189186	0.809651	0.123536	0.700824	0.124451	0.753771	yes	DHC21H1
DHC23H1	12	290556	T	A	YLR081W	GAL2	Tyr	Stop	nonsyn		0	0	a	0.101496	0.776772	0.0521899	0.696423	0.028402	0.709664	no	DHC23H1
DHC23H1	2	290420	T	C							0	0	a	0.101496	0.776772	0.0521899	0.696423	0.028402	0.709664	no	DHC23H1
DHC23H1	16	541455	A	G	YPL008W	CHL1	Asn	Asp	nonsyn	TOLERATED	0	0	a	0.101496	0.776772	0.0521899	0.696423	0.028402	0.709664	no	DHC23H1
DHC23H1	15	264629	C	T	YOL033W	MSE1	Val	Val	syn	TOLERATED	0	0	a	0.101496	0.776772	0.0521899	0.696423	0.028402	0.709664	no	DHC23H1
DHC24H1	13	239818	A	C	YML016C	PPZ1	Asp	Glu	nonsyn	TOLERATED	0	0	a	0.00135096	1.1772	-0.124149	1.01878	-0.0223214	1.3682	no	DHC24H1
DHC24H1	13	868076	C	T	YMR301C	ATM1	Asp	Asn	nonsyn	DAMAGING	0	0	a	0.00135096	1.1772	-0.124149	1.01878	-0.0223214	1.3682	no	DHC24H1
DHC25H1	7	40158	A	T	YGL245W	GUS1	Tyr	Phe	nonsyn	DAMAGING	1	0	a	0.0036098	0.896617	-0.0767524	0.608085	0.0381322	1.05054	no	DHC25H1
DHC25H1	12	970196	A	T	YLR422W		Lys	Stop	nonsyn		1	0	a	0.0036098	0.896617	-0.0767524	0.608085	0.0381322	1.05054	no	DHC25H1
DHC26H1											2	0	a	0.170219	0.965309	0.0499946	0.995174	0.218142	0.596047	no	DHC26H1
DHC27H1											1	0	a	0.126611	1.38127	-0.0579451	0.778543	0.00652266	0.781979	yes	DHC27H1
DHC28H1											7	1	a	-0.0059941	1.52233	0.050636	1.68714	0.0814488	1.19145	no	DHC28H1
DHC30H1	13	652303	A	C							5	0	a	0.115897	1.47951	-0.0491338	1.31227	0.120462	0.776224	no	DHC30H1
DHC30H1	5	74255	G	T	YEL042W	GDA1	Arg	Ile	nonsyn	DAMAGING	5	0	a	0.115897	1.47951	-0.0491338	1.31227	0.120462	0.776224	no	DHC30H1
DHC31H1	12	730710	G	A							3	0	a	0.146437	1.20593	0.107649	0.861764	0.0983615	0.66637	yes	DHC31H1
DHC31H1	4	937556	T	C							3	0	a	0.146437	1.20593	0.107649	0.861764	0.0983615	0.66637	yes	DHC31H1
DHC31H1	7	671014	A	G	YGR093W		Leu	Leu	syn	TOLERATED	3	0	a	0.146437	1.20593	0.107649	0.861764	0.0983615	0.66637	yes	DHC31H1
DHC32H1	11	65293	A	C	YKL201C	MNN4	Val	Gly	nonsyn	TOLERATED	9	3	α	0.408062	1.3337	0.213089	1.15866	0.339746	0.949965	no	DHC32H1
DHC32H1	9	51276	C	T	YIL156W	UBP7	Tyr	Tyr	syn	TOLERATED	9	3	α	0.408062	1.3337	0.213089	1.15866	0.339746	0.949965	no	DHC32H1
DHC33H1											2	1	α	0.0286225	1.92935	-0.0742104	0.997358	-0.00605099	1.07923	no	DHC33H1
DHC34H1											0	0	a	-0.0463402	1.0135	-0.0297288	0.838868	-0.039039	0.96718	no	DHC34H1
DHC35H1											2	0	a	0.189006	1.00361	0.0911216	0.407428	0.192298	0.622413	no	DHC35H1
DHC38H1	6	179442	C	A	YFR016C		Glu	Asp	nonsyn	TOLERATED	1	0	a	-0.055598	0.997172	-0.0879271	1.03628	0.00369204	0.864777	no	DHC38H1
DHC38H1	4	961395	A	C	YDR251W	PAM1	Lys	Thr	nonsyn	DAMAGING	1	0	a	-0.055598	0.997172	-0.0879271	1.03628	0.00369204	0.864777	no	DHC38H1
DHC38H1	7	243287	T	C	YGL140C		Lys	Glu	nonsyn	TOLERATED	1	0	a	-0.055598	0.997172	-0.0879271	1.03628	0.00369204	0.864777	no	DHC38H1
DHC38H1	14	751634	A	G	YNR065C		Thr	Thr	syn	TOLERATED	1	0	a	-0.055598	0.997172	-0.0879271	1.03628	0.00369204	0.864777	no	DHC38H1
DHC39H1	7	474126	G	A	YGL012W	ERG4	Ser	Ser	syn	TOLERATED	1	0	a	-0.0653939	0.965492	-0.0838807	0.560409	-0.00288771	1.21251	yes	DHC39H1
DHC39H1	13	210070	C	A	YML034W	SRC1	Asp	Glu	nonsyn	TOLERATED	1	0	a	-0.0653939	0.965492	-0.0838807	0.560409	-0.00288771	1.21251	yes	DHC39H1
DHC39H1	7	691824	T	C	YGR100W	MDR1	Phe	Ser	nonsyn	DAMAGING	1	0	a	-0.0653939	0.965492	-0.0838807	0.560409	-0.00288771	1.21251	yes	DHC39H1
DHC39H1	10	596434	C	G	YJR091C	JSN1	Val	Leu	nonsyn	TOLERATED	1	0	a	-0.0653939	0.965492	-0.0838807	0.560409	-0.00288771	1.21251	yes	DHC39H1
DHC39H1	14	39777	C	G	YNL318C	HXT14	Gly	Arg	nonsyn	DAMAGING	1	0	a	-0.0653939	0.965492	-0.0838807	0.560409	-0.00288771	1.21251	yes	DHC39H1
DHC39H1	16	772149	C	G	YPR119W	CLB2	Ala	Gly	nonsyn	TOLERATED	1	0	a	-0.0653939	0.965492	-0.0838807	0.560409	-0.00288771	1.21251	yes	DHC39H1
DHC40H1	14	83085	G	C	YNL292W	PUS4	Ala	Pro	nonsyn	TOLERATED	1	0	a	-0.0257059	1.16875	-0.0167988	0.846658	0.00857228	0.882058	yes	DHC40H1
DHC41H1	10	530858	T	G	YJR051W	OSM1	Ile	Arg	nonsyn	DAMAGING	2	1	a	-0.02793	1.29849	-0.0315001	1.00045	0.161102	1.06073	no	DHC41H1
DHC42H1	11	65957	G	A	YKL201C	MNN4	Leu	Leu	syn	TOLERATED	7	1	a	0.185165	1.10147	0.00836968	1.183	0.329238	1.09567	no	DHC42H1
DHC42H1	4	1119859	G	C	YDR325W	YCG1	Glu	Gln	nonsyn	TOLERATED	7	1	a	0.185165	1.10147	0.00836968	1.183	0.329238	1.09567	no	DHC42H1
DHC42H1	14	375246	A	C							7	1	a	0.185165	1.10147	0.00836968	1.183	0.329238	1.09567	no	DHC42H1
DHC42H1	10	507718	T	G							7	1	a	0.185165	1.10147	0.00836968	1.183	0.329238	1.09567	no	DHC42H1
DHC42H1	4	1412126	C	T							7	1	a	0.185165	1.10147	0.00836968	1.183	0.329238	1.09567	no	DHC42H1
DHC42H1	14	21796	C	T	YNL329C	PEX6	Ala	Thr	nonsyn	TOLERATED	7	1	a	0.185165	1.10147	0.00836968	1.183	0.329238	1.09567	no	DHC42H1
DHC42H1	16	898707	G	T	YPR181C	SEC23	His	Asn	nonsyn	TOLERATED	7	1	a	0.185165	1.10147	0.00836968	1.183	0.329238	1.09567	no	DHC42H1
DHC44H1	6	114080	A	C							11	6	a	0.257844	1.24434	0.243222	1.03323	0.560379	0.91386	no	DHC44H1
DHC44H1	10	197398	T	C							11	6	a	0.257844	1.24434	0.243222	1.03323	0.560379	0.91386	no	DHC44H1
DHC50H1											2	0	a	0.0741282	1.13298	-0.0829918	1.17518	0.164979	0.847496	no	DHC50H1
DHC51H1											7	0	a	0.159329	1.40592	0.0474314	1.2095	0.173419	0.930915	no	DHC51H1
DHC52H1	4	1017707	G	A							5	1	a	0.279166	1.23885	0.0495578	1.03972	0.260437	0.792138	no	DHC52H1
DHC52H1	7	1052876	G	A	YGR281W	YOR1	Ser	Asn	nonsyn	TOLERATED	5	1	a	0.279166	1.23885	0.0495578	1.03972	0.260437	0.792138	no	DHC52H1
DHC52H1	7	1067863	C	A	YGR287C	IMA1	Val	Leu	nonsyn	TOLERATED	5	1	a	0.279166	1.23885	0.0495578	1.03972	0.260437	0.792138	no	DHC52H1
DHC52H1	4	1402346	A	C	YDR471W	RPL27B	Arg	Arg	syn	TOLERATED	5	1	a	0.279166	1.23885	0.0495578	1.03972	0.260437	0.792138	no	DHC52H1
DHC52H1	8	237887	T	C							5	1	a	0.279166	1.23885	0.0495578	1.03972	0.260437	0.792138	no	DHC52H1
DHC57H1	4	1495482	G	A	YDR528W	HLR1	Ser	Ser	syn	TOLERATED	5	0	a	0.143401	1.42776	0.0993455	1.08945	0.0991084	0.800197	no	DHC57H1
DHC57H1	15	853779	C	A	YOR289W		Gly	Gly	syn	TOLERATED	5	0	a	0.143401	1.42776	0.0993455	1.08945	0.0991084	0.800197	no	DHC57H1
DHC57H1	2	807692	C	G							5	0	a	0.143401	1.42776	0.0993455	1.08945	0.0991084	0.800197	no	DHC57H1
DHC58H1											4	1	a	0.314051	1.24374	0.180125	0.946284	0.283919	0.859102	no	DHC58H1
DHC59H1	12	443294	T	C	YLR152C		Leu	Leu	syn	TOLERATED	4	0	a	0.169838	1.46027	0.112892	0.817445	0.141653	0.967457	no	DHC59H1
DHC59H1	4	1504914	A	G							4	0	a	0.169838	1.46027	0.112892	0.817445	0.141653	0.967457	no	DHC59H1
DHC59H1	8	192452	A	G	YHR042W	NCP1	Asn	Ser	nonsyn	TOLERATED	4	0	a	0.169838	1.46027	0.112892	0.817445	0.141653	0.967457	no	DHC59H1
DHC59H1	13	30576	C	T							4	0	a	0.169838	1.46027	0.112892	0.817445	0.141653	0.967457	no	DHC59H1
DHC62H1	10	435181	G	A	YJL001W	PRE3	Asp	Asn	nonsyn	TOLERATED	3	0	a	0.0306023	1.48296	0.014735	1.11146	-0.0132388	1.18385	no	DHC62H1
DHC62H1	11	230053	G	A							3	0	a	0.0306023	1.48296	0.014735	1.11146	-0.0132388	1.18385	no	DHC62H1
DHC62H1	14	115533	G	A	YNL278W	CAF120	Ala	Thr	nonsyn	TOLERATED	3	0	a	0.0306023	1.48296	0.014735	1.11146	-0.0132388	1.18385	no	DHC62H1
DHC62H1	14	373383	C	A	YNL134C		Ala	Ser	nonsyn	TOLERATED	3	0	a	0.0306023	1.48296	0.014735	1.11146	-0.0132388	1.18385	no	DHC62H1
DHC62H1	16	281278	T	C							3	0	a	0.0306023	1.48296	0.014735	1.11146	-0.0132388	1.18385	no	DHC62H1
DHC62H1	13	152563	C	G	YML060W	OGG1	His	Gln	nonsyn	TOLERATED	3	0	a	0.0306023	1.48296	0.014735	1.11146	-0.0132388	1.18385	no	DHC62H1
DHC62H1	15	1019524	A	G							3	0	a	0.0306023	1.48296	0.014735	1.11146	-0.0132388	1.18385	no	DHC62H1
DHC62H1	10	502446	C	T	YJR036C	HUL4	Val	Ile	nonsyn	TOLERATED	3	0	a	0.0306023	1.48296	0.014735	1.11146	-0.0132388	1.18385	no	DHC62H1
DHC63H1	4	256514	C	A	YDL114W		Pro	Gln	nonsyn		3	0	a	0.0308245	1.44905	0.00282755	1.1813	-0.0488283	1.14473	no	DHC63H1
DHC63H1	6	232158	T	C	YFR039C		Ile	Val	nonsyn		3	0	a	0.0308245	1.44905	0.00282755	1.1813	-0.0488283	1.14473	no	DHC63H1
DHC63H1	7	620016	A	C							3	0	a	0.0308245	1.44905	0.00282755	1.1813	-0.0488283	1.14473	no	DHC63H1
DHC64H1	9	20107	G	A	YIL170W		Arg	Arg	syn		9	4	a	0.279467	1.03841	0.30045	1.12908	0.402897	0.884693	no	DHC64H1
DHC64H1	7	918147	G	C	YGR212W	SLI1	Val	Leu	nonsyn	TOLERATED	9	4	a	0.279467	1.03841	0.30045	1.12908	0.402897	0.884693	no	DHC64H1
DHC64H1	14	411470	A	C	YNL115C		Ile	Arg	nonsyn	DAMAGING	9	4	a	0.279467	1.03841	0.30045	1.12908	0.402897	0.884693	no	DHC64H1
DHC64H1	9	20113	C	T	YIL170W		Thr	Thr	syn		9	4	a	0.279467	1.03841	0.30045	1.12908	0.402897	0.884693	no	DHC64H1
DHC64H1	9	52027	C	T	YIL155C	GUT2	Ser	Asn	nonsyn	TOLERATED	9	4	a	0.279467	1.03841	0.30045	1.12908	0.402897	0.884693	no	DHC64H1
DHC65H1	14	280249	G	A							1	0	a	0.133042	1.26868	-0.0340158	1.11273	0.0959054	0.83835	no	DHC65H1
DHC65H1	5	97648	T	C	YEL029C	BUD16	Lys	Arg	nonsyn	TOLERATED	1	0	a	0.133042	1.26868	-0.0340158	1.11273	0.0959054	0.83835	no	DHC65H1
DHC66H1	7	779612	C	A							0	0	a	0.061246	1.10862	-0.0155323	0.875617	0.00488292	1.01724	yes	DHC66H1
DHC66H1	10	471633	C	T	YJR025C	B1	Leu	Leu	syn	TOLERATED	0	0	a	0.061246	1.10862	-0.0155323	0.875617	0.00488292	1.01724	yes	DHC66H1
DHC67H1	8	104105	G	A							1	0	α	0.0602132	0.642201	-0.000433222	0.712704	0.137716	0.710124	no	DHC67H1
DHC67H1	4	217607	G	T							1	0	α	0.0602132	0.642201	-0.000433222	0.712704	0.137716	0.710124	no	DHC67H1
DHC67H1	5	130284	C	T	YEL013W	VAC8	Thr	Ile	nonsyn	DAMAGING (*WARNING! Low confidence)	1	0	α	0.0602132	0.642201	-0.000433222	0.712704	0.137716	0.710124	no	DHC67H1
DHC67H1	12	106660	C	T	YLL019C	KNS1	Gly	Ser	nonsyn	DAMAGING	1	0	α	0.0602132	0.642201	-0.000433222	0.712704	0.137716	0.710124	no	DHC67H1
DHC68H1	4	742865	G	A	YDR143C	SAN1	Thr	Ile	nonsyn	TOLERATED	2	0	a	0.0819224	1.30829	-0.0291206	0.842485	0.0907794	0.845533	yes	DHC68H1
DHC68H1	7	672239	C	A	YGR094W	VAS1	Asn	Lys	nonsyn	TOLERATED	2	0	a	0.0819224	1.30829	-0.0291206	0.842485	0.0907794	0.845533	yes	DHC68H1
DHC68H1	8	187705	T	A							2	0	a	0.0819224	1.30829	-0.0291206	0.842485	0.0907794	0.845533	yes	DHC68H1
DHC68H1	15	332584	G	A	YOR003W	YSP3	Gly	Asp	nonsyn	DAMAGING	2	0	a	0.0819224	1.30829	-0.0291206	0.842485	0.0907794	0.845533	yes	DHC68H1
DHC68H1	15	193343	C	T	YOL075C		Gly	Glu	nonsyn	DAMAGING	2	0	a	0.0819224	1.30829	-0.0291206	0.842485	0.0907794	0.845533	yes	DHC68H1
DHC69H1	2	689014	T	G	YBR235W		Leu	Arg	nonsyn	DAMAGING	2	0	a	0.271729	1.10668	0.0852842	0.692344	0.0971879	0.730721	yes	DHC69H1
DHC69H1	16	420562	G	T							2	0	a	0.271729	1.10668	0.0852842	0.692344	0.0971879	0.730721	yes	DHC69H1
DHC70H1											3	0	a	0.272087	1.17907	-0.0365857	0.944709	0.0802192	0.870256	no	DHC70H1
DHC71H1	4	504443	C	T	YDR032C	PST2	Ala	Thr	nonsyn	DAMAGING	3	0	a	-0.0287046	1.42811	-0.173717	1.69071	-0.0914796	1.27617	no	DHC71H1
DHC72H1											4	0	a	0.285437	1.09618	0.137733	0.84014	0.28997	0.666805	no	DHC72H1
DHC73H1	4	1378886	G	A	YDR457W	TOM1	Gly	Ser	nonsyn	TOLERATED	2	0	a	0.215559	0.988964	0.175449	0.823795	0.077979	0.861665	no	DHC73H1
DHC73H1	12	24021	T	C	YLL058W		Ser	Ser	syn	TOLERATED	2	0	a	0.215559	0.988964	0.175449	0.823795	0.077979	0.861665	no	DHC73H1
DHC73H1	15	687699	A	C	YOR188W	MSB1	Lys	Gln	nonsyn	TOLERATED	2	0	a	0.215559	0.988964	0.175449	0.823795	0.077979	0.861665	no	DHC73H1
DHC73H1	14	179491	C	T	YNL249C	MPA43	Arg	Lys	nonsyn	TOLERATED	2	0	a	0.215559	0.988964	0.175449	0.823795	0.077979	0.861665	no	DHC73H1
DHC74H1	15	226470	C	A							2	1	a	0.0330087	1.54654	0.0680033	1.03505	0.0751285	0.780973	no	DHC74H1
DHC74H1	2	634506	A	C	YBR205W	KTR3	Glu	Asp	nonsyn	DAMAGING	2	1	a	0.0330087	1.54654	0.0680033	1.03505	0.0751285	0.780973	no	DHC74H1
DHC74H1	3	113062	T	C							2	1	a	0.0330087	1.54654	0.0680033	1.03505	0.0751285	0.780973	no	DHC74H1
DHC74H1	7	655128	G	C	YGR088W	CTT1	Leu	Leu	syn	TOLERATED	2	1	a	0.0330087	1.54654	0.0680033	1.03505	0.0751285	0.780973	no	DHC74H1
DHC74H1	13	636011	T	C							2	1	a	0.0330087	1.54654	0.0680033	1.03505	0.0751285	0.780973	no	DHC74H1
DHC74H1	15	878397	A	C							2	1	a	0.0330087	1.54654	0.0680033	1.03505	0.0751285	0.780973	no	DHC74H1
DHC74H1	6	241760	C	G							2	1	a	0.0330087	1.54654	0.0680033	1.03505	0.0751285	0.780973	no	DHC74H1
DHC74H1	12	1016497	C	G	YLR440C	SEC39	Glu	Gln	nonsyn	TOLERATED	2	1	a	0.0330087	1.54654	0.0680033	1.03505	0.0751285	0.780973	no	DHC74H1
DHC74H1	8	386844	C	T							2	1	a	0.0330087	1.54654	0.0680033	1.03505	0.0751285	0.780973	no	DHC74H1
DHC74H1	11	235518	G	T	YKL108W	SLD2	Glu	Stop	nonsyn		2	1	a	0.0330087	1.54654	0.0680033	1.03505	0.0751285	0.780973	no	DHC74H1
DHC75H1	7	932882	G	A	YGR218W	CRM1	Leu	Leu	syn	TOLERATED	0	0	a	0.0255551	1.04794	-0.0258789	0.608711	-0.0856426	1.22176	yes	DHC75H1
DHC75H1	14	202740	G	A	YNL238W	KEX2	Asp	Asn	nonsyn	TOLERATED	0	0	a	0.0255551	1.04794	-0.0258789	0.608711	-0.0856426	1.22176	yes	DHC75H1
DHC75H1	2	205678	A	C	YBL011W	SCT1	Asn	Thr	nonsyn	TOLERATED	0	0	a	0.0255551	1.04794	-0.0258789	0.608711	-0.0856426	1.22176	yes	DHC75H1
DHC75H1	10	589504	G	C	YJR089W	BIR1	Ser	Thr	nonsyn		0	0	a	0.0255551	1.04794	-0.0258789	0.608711	-0.0856426	1.22176	yes	DHC75H1
DHC75H1	8	493884	C	T							0	0	a	0.0255551	1.04794	-0.0258789	0.608711	-0.0856426	1.22176	yes	DHC75H1
DHC75H1	9	356593	C	T	YIR001C	SGN1	Thr	Thr	syn	TOLERATED	0	0	a	0.0255551	1.04794	-0.0258789	0.608711	-0.0856426	1.22176	yes	DHC75H1
DHC75H1	13	179238	G	T	YML048W	GSF2	Met	Ile	nonsyn	TOLERATED	0	0	a	0.0255551	1.04794	-0.0258789	0.608711	-0.0856426	1.22176	yes	DHC75H1
DHC76H1	4	1461745	T	A							5	0	α	0.156195	1.07171	0.0813071	0.849597	0.165603	0.91771	no	DHC76H1
DHC76H1	8	382222	G	C	YHR141C	RPL42B	Ala	Gly	nonsyn	TOLERATED	5	0	α	0.156195	1.07171	0.0813071	0.849597	0.165603	0.91771	no	DHC76H1
DHC76H1	2	242375	C	G	YBR002C	RER2	Ser	Thr	nonsyn	TOLERATED	5	0	α	0.156195	1.07171	0.0813071	0.849597	0.165603	0.91771	no	DHC76H1
DHC76H1	10	123011	A	G							5	0	α	0.156195	1.07171	0.0813071	0.849597	0.165603	0.91771	no	DHC76H1
DHC77H1	4	1018054	A	G							2	0	α	-0.0039452	1.08697	-0.0609154	1.21327	-0.0465696	1.4818	no	DHC77H1
DHC77H1	7	136674	C	G	YGL195W	GCN1	Ser	Stop	nonsyn		2	0	α	-0.0039452	1.08697	-0.0609154	1.21327	-0.0465696	1.4818	no	DHC77H1
DHC77H1	12	72052	T	G	YLL034C	RIX7	Arg	Ser	nonsyn	DAMAGING	2	0	α	-0.0039452	1.08697	-0.0609154	1.21327	-0.0465696	1.4818	no	DHC77H1
DHC77H1	16	742490	T	G	YPR108W	RPN7	Tyr	Asp	nonsyn	DAMAGING	2	0	α	-0.0039452	1.08697	-0.0609154	1.21327	-0.0465696	1.4818	no	DHC77H1
DHC77H1	7	26654	C	T	YGL252C	RTG2	Met	Ile	nonsyn	TOLERATED	2	0	α	-0.0039452	1.08697	-0.0609154	1.21327	-0.0465696	1.4818	no	DHC77H1
DHC77H1	8	475318	A	T	YHR185C	PFS1	Leu	His	nonsyn	DAMAGING (*WARNING! Low confidence)	2	0	α	-0.0039452	1.08697	-0.0609154	1.21327	-0.0465696	1.4818	no	DHC77H1
DHC77H1	15	190525	G	T	YOL075C		Tyr	Stop	nonsyn		2	0	α	-0.0039452	1.08697	-0.0609154	1.21327	-0.0465696	1.4818	no	DHC77H1
DHC78H1	10	461694	G	A							5	0	a	0.249339	1.43448	0.0082688	1.00074	0.150448	0.85635	no	DHC78H1
DHC78H1	16	247349	A	C	YPL160W	CDC60	Glu	Asp	nonsyn	TOLERATED	5	0	a	0.249339	1.43448	0.0082688	1.00074	0.150448	0.85635	no	DHC78H1
DHC78H1	8	317886	C	G	YHR102W	KIC1	Pro	Ala	nonsyn	TOLERATED	5	0	a	0.249339	1.43448	0.0082688	1.00074	0.150448	0.85635	no	DHC78H1
DHC78H1	10	617927	G	T							5	0	a	0.249339	1.43448	0.0082688	1.00074	0.150448	0.85635	no	DHC78H1
DHC79H1	12	522843	G	A							0	1	a	-0.0140569	1.28482	-0.075325	1.17656	0.00838102	0.932537	no	DHC79H1
DHC79H1	15	142418	G	C	YOL094C	RFC4	Ile	Met	nonsyn	TOLERATED	0	1	a	-0.0140569	1.28482	-0.075325	1.17656	0.00838102	0.932537	no	DHC79H1
DHC81H1	4	1129783	A	C	YDR331W	GPI8	Lys	Gln	nonsyn	DAMAGING	1	0	a	0.0310153	1.29263	0.0434762	0.85758	0.0388243	0.585586	no	DHC81H1
DHC81H1	8	444430	T	C	YHR170W	NMD3	Tyr	Tyr	syn	TOLERATED	1	0	a	0.0310153	1.29263	0.0434762	0.85758	0.0388243	0.585586	no	DHC81H1
DHC81H1	14	674417	G	C	YNR026C	SEC12	Ser	Arg	nonsyn	DAMAGING	1	0	a	0.0310153	1.29263	0.0434762	0.85758	0.0388243	0.585586	no	DHC81H1
DHC81H1	10	140202	C	G							1	0	a	0.0310153	1.29263	0.0434762	0.85758	0.0388243	0.585586	no	DHC81H1
DHC82H1	3	50158	C	A	YCL041C		Arg	Leu	nonsyn		1	0	a	0.0573673	1.26283	0.0121045	0.90269	0.0844177	0.764717	no	DHC82H1
DHC82H1	12	37975	G	C	YLL051C	FRE6	Asp	Glu	nonsyn	DAMAGING	1	0	a	0.0573673	1.26283	0.0121045	0.90269	0.0844177	0.764717	no	DHC82H1
DHC82H1	7	842724	T	G							1	0	a	0.0573673	1.26283	0.0121045	0.90269	0.0844177	0.764717	no	DHC82H1
DHC82H1	13	131036	C	T	YML071C	COG8	Lys	Lys	syn	TOLERATED	1	0	a	0.0573673	1.26283	0.0121045	0.90269	0.0844177	0.764717	no	DHC82H1
DHC82H1	15	285046	C	T	YOL021C	DIS3	Pro	Pro	syn	TOLERATED	1	0	a	0.0573673	1.26283	0.0121045	0.90269	0.0844177	0.764717	no	DHC82H1
DHC82H1	15	370913	C	T							1	0	a	0.0573673	1.26283	0.0121045	0.90269	0.0844177	0.764717	no	DHC82H1
DHC84H1	13	837892	G	A							1	0	a	0.141086	1.26127	-0.0307403	0.780167	0.0854239	0.503175	no	DHC84H1
DHC84H1	4	367313	T	C	YDL048C	STP4	Glu	Gly	nonsyn	TOLERATED	1	0	a	0.141086	1.26127	-0.0307403	0.780167	0.0854239	0.503175	no	DHC84H1
DHC84H1	15	182680	A	G	YOL078W	AVO1	Leu	Leu	syn	TOLERATED	1	0	a	0.141086	1.26127	-0.0307403	0.780167	0.0854239	0.503175	no	DHC84H1
DHC84H1	15	623067	A	G	YOR153W	PDR5	Gln	Gln	syn	TOLERATED	1	0	a	0.141086	1.26127	-0.0307403	0.780167	0.0854239	0.503175	no	DHC84H1
DHC85H1	13	371558	C	A							2	0	a	0.159264	0.593723	0.00690519	1.07031	0.0672546	0.783255	no	DHC85H1
DHC85H1	13	207834	T	C	YML035C	AMD1	Ser	Gly	nonsyn	DAMAGING	2	0	a	0.159264	0.593723	0.00690519	1.07031	0.0672546	0.783255	no	DHC85H1
DHC85H1	16	422703	A	G	YPL070W	MUK1	Lys	Glu	nonsyn	TOLERATED	2	0	a	0.159264	0.593723	0.00690519	1.07031	0.0672546	0.783255	no	DHC85H1
DHC87H1	13	474952	G	A	YMR104C	YPK2	Arg	Stop	nonsyn		0	0	a	0.0995794	0.67401	0.0221965	0.575849	0.10411	0.518871	no	DHC87H1
DHC87H1	14	376051	T	A	YNL132W	KRE33	Val	Asp	nonsyn	TOLERATED	0	0	a	0.0995794	0.67401	0.0221965	0.575849	0.10411	0.518871	no	DHC87H1
DHC87H1	11	7880	G	C							0	0	a	0.0995794	0.67401	0.0221965	0.575849	0.10411	0.518871	no	DHC87H1
DHC88H1	12	205774	G	A	YLR032W	RAD5	Glu	Lys	nonsyn	TOLERATED	2	0	a	0.0605553	1.25488	0.0208221	0.863429	-0.100828	1.00903	yes	DHC88H1
DHC88H1	7	542945	G	C	YGR028W	MSP1	Arg	Thr	nonsyn	DAMAGING	2	0	a	0.0605553	1.25488	0.0208221	0.863429	-0.100828	1.00903	yes	DHC88H1
DHC88H1	8	10670	T	C							2	0	a	0.0605553	1.25488	0.0208221	0.863429	-0.100828	1.00903	yes	DHC88H1
DHC88H1	15	407629	G	T	YOR040W	GLO4	Trp	Leu	nonsyn	TOLERATED	2	0	a	0.0605553	1.25488	0.0208221	0.863429	-0.100828	1.00903	yes	DHC88H1
DHC89H1											1	0	a	-0.0305047	1.29684	-0.0923845	0.895148	-0.0657731	0.790285	no	DHC89H1
DHC95H1	4	164196	T	A							2	0	a	0.0362754	0.954161	-0.0595847	1.12686	0.121284	0.922318	yes	DHC95H1
DHC95H1	10	121636	T	A	YJL159W	HSP150	Ile	Ile	syn	TOLERATED	2	0	a	0.0362754	0.954161	-0.0595847	1.12686	0.121284	0.922318	yes	DHC95H1
DHC95H1	7	1018665	T	C	YGR263C	SAY1	Asn	Asp	nonsyn	TOLERATED	2	0	a	0.0362754	0.954161	-0.0595847	1.12686	0.121284	0.922318	yes	DHC95H1
DHC95H1	11	326464	T	C	YKL060C	FBA1	Met	Val	nonsyn	DAMAGING	2	0	a	0.0362754	0.954161	-0.0595847	1.12686	0.121284	0.922318	yes	DHC95H1
DHC95H1	7	136546	T	G	YGL195W	GCN1	Ile	Met	nonsyn	DAMAGING	2	0	a	0.0362754	0.954161	-0.0595847	1.12686	0.121284	0.922318	yes	DHC95H1
DHC95H1	11	89040	A	G							2	0	a	0.0362754	0.954161	-0.0595847	1.12686	0.121284	0.922318	yes	DHC95H1
DHC95H1	15	593299	C	G	YOR142W	LSC1	Val	Val	syn	TOLERATED	2	0	a	0.0362754	0.954161	-0.0595847	1.12686	0.121284	0.922318	yes	DHC95H1
DHC96H1	7	949964	T	C	YGR229C	SMI1	Glu	Glu	syn	TOLERATED	0	0	a	0.0199	0.950225	-0.0742073	0.787294	0.0699018	0.828743	no	DHC96H1
DHC97H1	2	640810	G	A	YBR208C	DUR1%2C2	Tyr	Tyr	syn	TOLERATED	1	0	α	0.108517	1.20125	-0.0029444	0.76404	0.0404176	1.17321	no	DHC97H1
DHC97H1	14	752469	T	C	YNR065C		Glu	Gly	nonsyn	TOLERATED	1	0	α	0.108517	1.20125	-0.0029444	0.76404	0.0404176	1.17321	no	DHC97H1
DHC97H1	9	123338	C	G	YIL125W	KGD1	Thr	Arg	nonsyn	DAMAGING	1	0	α	0.108517	1.20125	-0.0029444	0.76404	0.0404176	1.17321	no	DHC97H1
DHC99H1											1	1	a	0.0368353	1.34683	-0.131795	1.06999	0.00902012	0.91793	no	DHC99H1
DHC100H1											2	0	a	0.0504575	1.35913	0.0368179	1.09725	0.156837	0.895939	no	DHC100H1
DHC112H1	2	572649	T	C	YBR168W	PEX32	Phe	Phe	syn	TOLERATED	1	0	a	0.0273006	1.37489	-0.0557334	0.916273	0.0694979	1.00598	no	DHC112H1
DHC112H1	9	325864	T	C							1	0	a	0.0273006	1.37489	-0.0557334	0.916273	0.0694979	1.00598	no	DHC112H1
DHC116H1	7	922442	G	A	YGR215W	RSM27	Ala	Thr	nonsyn	TOLERATED	0	0	a	-0.0233072	1.12764	0.0270194	0.56877	0.0526772	0.830284	no	DHC116H1
DHC116H1	12	743432	T	G	YLR305C	STT4	Glu	Asp	nonsyn	TOLERATED	0	0	a	-0.0233072	1.12764	0.0270194	0.56877	0.0526772	0.830284	no	DHC116H1
DHC116H1	16	860066	C	G							0	0	a	-0.0233072	1.12764	0.0270194	0.56877	0.0526772	0.830284	no	DHC116H1
DHC116H1	13	272269	C	T	YMR002W	MIC17	Ala	Val	nonsyn	DAMAGING	0	0	a	-0.0233072	1.12764	0.0270194	0.56877	0.0526772	0.830284	no	DHC116H1
DHC116H1	13	630032	C	T	YMR185W		Tyr	Tyr	syn	TOLERATED	0	0	a	-0.0233072	1.12764	0.0270194	0.56877	0.0526772	0.830284	no	DHC116H1
DHC116H1	14	121878	A	T	YNL274C	GOR1	Val	Asp	nonsyn	DAMAGING	0	0	a	-0.0233072	1.12764	0.0270194	0.56877	0.0526772	0.830284	no	DHC116H1
DHC119H1	7	786911	G	C	YGR147C	T2	Pro	Ala	nonsyn		3	0	a	0.211659	1.19402	0.0982481	0.928647	0.165855	0.654983	no	DHC119H1
DHC119H1	14	489101	A	C	YNL073W	MSK1	Lys	Thr	nonsyn	TOLERATED	3	0	a	0.211659	1.19402	0.0982481	0.928647	0.165855	0.654983	no	DHC119H1
DHC119H1	15	286252	A	C	YOL020W	TAT2	Glu	Asp	nonsyn	TOLERATED	3	0	a	0.211659	1.19402	0.0982481	0.928647	0.165855	0.654983	no	DHC119H1
DHC119H1	16	146118	G	C	YPL216W		Met	Ile	nonsyn		3	0	a	0.211659	1.19402	0.0982481	0.928647	0.165855	0.654983	no	DHC119H1
DHC123H1											2	0	a	-0.0277318	1.52504	-0.0121054	0.563456	0.0564278	1.1494	no	DHC123H1
DHC124H1	10	721413	C	G							2	0	a	-0.0179476	1.57138	0.0338991	0.907973	0.132854	0.748883	no	DHC124H1
DHC124H1	11	57785	C	G	YKL203C	TOR2	Ala	Pro	nonsyn	DAMAGING	2	0	a	-0.0179476	1.57138	0.0338991	0.907973	0.132854	0.748883	no	DHC124H1
DHC124H1	2	720025	C	T	YBR250W	SPO23	Val	Val	syn	TOLERATED	2	0	a	-0.0179476	1.57138	0.0338991	0.907973	0.132854	0.748883	no	DHC124H1
DHC125H1	2	506887	C	G	YBR136W	MEC1	Thr	Arg	nonsyn	TOLERATED	1	0	a	0.0172445	1.40377	0.0155015	0.756643	0.030242	1.14594	no	DHC125H1
DHC125H1	9	375922	G	T	YIR010W	DSN1	Met	Ile	nonsyn	TOLERATED	1	0	a	0.0172445	1.40377	0.0155015	0.756643	0.030242	1.14594	no	DHC125H1
DHC127H1	12	750537	A	C	YLR309C	IMH1	Asp	Glu	nonsyn	TOLERATED	2	0	a	0.117731	1.31768	0.118103	0.670864	0.0798613	0.840567	yes	DHC127H1
DHC130H1											1	0	a	-0.0524517	0.901925	-0.0439725	1.12153	-0.035554	1.00064	no	DHC130H1
DHC132H1	10	588187	T	C	YJR089W	BIR1	Phe	Ser	nonsyn		0	0	a	-0.0108786	1.05792	-0.00534655	0.521139	0.00833924	0.860599	yes	DHC132H1
DHC132H1	12	377783	C	T							0	0	a	-0.0108786	1.05792	-0.00534655	0.521139	0.00833924	0.860599	yes	DHC132H1
DHC133H1											0	0	a	-0.020265	1.08573	-0.0660029	0.792397	0.00547071	0.70757	no	DHC133H1
DHC134H1	4	1480721	G	A	YDR519W	FPR2	Leu	Leu	syn	TOLERATED	3	0	a	0.153551	1.48221	0.0523646	0.845396	0.121111	0.802934	no	DHC134H1
DHC134H1	12	992568	G	A	YLR429W	CRN1	Ala	Thr	nonsyn	TOLERATED	3	0	a	0.153551	1.48221	0.0523646	0.845396	0.121111	0.802934	no	DHC134H1
DHC134H1	9	423249	A	C	YIR037W	HYR1	Gln	Pro	nonsyn	DAMAGING	3	0	a	0.153551	1.48221	0.0523646	0.845396	0.121111	0.802934	no	DHC134H1
DHC134H1	11	351368	T	G	YKL046C	DCW1	Leu	Phe	nonsyn	DAMAGING	3	0	a	0.153551	1.48221	0.0523646	0.845396	0.121111	0.802934	no	DHC134H1
DHC134H1	13	363515	G	T	YMR047C	NUP116	Ser	Tyr	nonsyn	DAMAGING	3	0	a	0.153551	1.48221	0.0523646	0.845396	0.121111	0.802934	no	DHC134H1
DHC135H1	5	505743	C	A	YER164W	CHD1	Gln	Lys	nonsyn	TOLERATED	2	0	a	0.0794476	1.14522	0.108417	0.802784	0.0368572	1.0315	no	DHC135H1
DHC135H1	3	297396	A	C	YCR098C	GIT1	Leu	Val	nonsyn	TOLERATED	2	0	a	0.0794476	1.14522	0.108417	0.802784	0.0368572	1.0315	no	DHC135H1
DHC135H1	4	227049	G	T							2	0	a	0.0794476	1.14522	0.108417	0.802784	0.0368572	1.0315	no	DHC135H1
DHC136H1	2	478469	A	G	YBR118W	TEF2	Thr	Ala	nonsyn	DAMAGING (*WARNING! Low confidence)	0	0	a	0.0453379	0.835381	-0.00623813	0.246134	0.0221742	0.827719	yes	DHC136H1
DHC136H1	4	677905	T	G							0	0	a	0.0453379	0.835381	-0.00623813	0.246134	0.0221742	0.827719	yes	DHC136H1
DHC136H1	16	770948	G	T							0	0	a	0.0453379	0.835381	-0.00623813	0.246134	0.0221742	0.827719	yes	DHC136H1
DHC137H1											0	0	a	0.031378	0.999984	-0.0799835	0.738484	-0.00213994	1.11722	no	DHC137H1
DHC138H1	6	25329	G	A							1	0	a	-0.00127679	0.552515	0.0373679	0.758053	0.234543	0.741577	yes	DHC138H1
DHC139H1	13	255482	G	C	YML007W	YAP1	Glu	Asp	nonsyn	TOLERATED	2	1	a	0.0191864	1.0087	0.013965	1.00935	0.244655	1.21084	no	DHC139H1
DHC139H1	16	842620	T	C	YPR157W	TDA6	Leu	Pro	nonsyn	DAMAGING	2	1	a	0.0191864	1.0087	0.013965	1.00935	0.244655	1.21084	no	DHC139H1
DHC141H1	8	398072	C	A	YHR150W	PEX28	Gly	Gly	syn	TOLERATED	0	0	a	0.0182041	0.959197	-0.0382191	0.841419	0.0240043	0.903435	yes	DHC141H1
DHC141H1	8	306070	A	C	YHR099W	TRA1	Asn	His	nonsyn		0	0	a	0.0182041	0.959197	-0.0382191	0.841419	0.0240043	0.903435	yes	DHC141H1
DHC141H1	16	717884	A	C	YPR091C		Asn	Lys	nonsyn	TOLERATED	0	0	a	0.0182041	0.959197	-0.0382191	0.841419	0.0240043	0.903435	yes	DHC141H1
DHC141H1	15	1021366	A	G	YOR363C	PIP2	Leu	Ser	nonsyn	DAMAGING	0	0	a	0.0182041	0.959197	-0.0382191	0.841419	0.0240043	0.903435	yes	DHC141H1
DHC141H1	16	493366	C	G							0	0	a	0.0182041	0.959197	-0.0382191	0.841419	0.0240043	0.903435	yes	DHC141H1
DHC141H1	14	13452	C	T	YNL333W	SNZ2	Arg	Arg	syn	TOLERATED	0	0	a	0.0182041	0.959197	-0.0382191	0.841419	0.0240043	0.903435	yes	DHC141H1
DHC141H1	16	690316	A	T	YPR072W	NOT5	Glu	Asp	nonsyn	TOLERATED	0	0	a	0.0182041	0.959197	-0.0382191	0.841419	0.0240043	0.903435	yes	DHC141H1
DHC144H1	13	313013	T	C	YMR019W	STB4	Ser	Ser	syn		1	0	a	-0.0089297	0.951395	0.116655	0.759609	0.0988002	0.74755	no	DHC144H1
DHC145H1											2	0	a	0.112667	1.1789	-0.0282489	0.777012	0.132398	0.849823	no	DHC145H1
DHC146H1											3	0	a	-0.0318443	1.71683	-0.136065	1.05992	0.0743699	0.958052	no	DHC146H1
DHC148H1											0	0	a	-0.0380621	0.709812	-0.0305429	0.822716	-0.02314	0.756469	no	DHC148H1
DHC149H1											0	0	a	-0.0894152	1.11146	-0.051258	0.851611	0.0473468	0.727084	no	DHC149H1
DHC151H1											1	0	a	0.0189514	1.03276	0.00126355	0.879358	0.0707599	0.70732	no	DHC151H1
