# Supplementary material for: Selection Transforms the Landscape of Genetic Variation Interacting with Hsp90
Source: PLoS Biol. 2016 Oct 21;14(10):e2000465. doi: 10.1371/journal.pbio.2000465 (PMC5074785; doi:10.1371/journal.pbio.2000465)
Supplement: S3 Table — (XLSX) [file pbio.2000465.s009.xlsx]

## Sheet: Sheet1
Strain collection	Type of genetic variation	Ecology / Selection Pressures	# of strains	Source	Ploidy	Strain IDs
MA	New mutations	Rich laboratory media with severe population bottlenecks	94	Hall et al 2008	Haploid	**DHCH2H1,**DHCH138H1, 92 others [for detailed information on all MA lines see Table S2]
Ale	Standing variation	Fermentation of ale	36	Wyeast Laboratories (OR) & White Labs (CA)	Polyploid	Wyeast_1007 *Wyeast_1028 *Wyeast_1056 Wyeast_1084 Wyeast_1098 Wyeast_1099 **Wyeast_1214 Wyeast_1272 Wyeast_1275 Wyeast_1318 Wyeast_1332 Wyeast_1335 Wyeast_1388 Wyeast_1450 Wyeast_1469 Wyeast_1728 Wyeast_1762 Wyeast_2565 Wyeast_3463 Wyeast_3522 Wyeast_3724 Wyeast_3787 Wyeast_3864 Wyeast_3942 Wyeast_3944 WL_008 WL _009 WL_011 WL _029 WL_041 WL _099 WL _320 WL_566
Diverse	Standing variation	Diverse ecologies	24	Liti et al 2009	Haploid	NCYC3599 NCYC3582 NCYC3590 NCYC3583 NCYC3592 NCYC3600 NCYC3584 NCYC3593 NCYC3601 NCYC3585 NCYC3594 NCYC3602 *NCYC3586 NCYC3595 NCYC3603 NCYC3587 NCYC3596 NCYC3604 NCYC3588 NCYC3597 NCYC3605 NCYC3589 *NCYC3598 NCYC3607 [REC line parents *NCYC3591 & *NCYC3606 are included in Figure S2A but not the collection of Diverse yeast]
				Cubillos et al 2009
SPD	Standing variation	Soil environments in England	18	Liti et al 2009	Diploid	*NCYC3634 *NCYC3635 *NCYC3636 *NCYC3637 *NCYC3638 *NCYC3639 NCYC3640 NCYC3641 NCYC3642 NCYC3643 NCYC3644 NCYC3645 NCYC3646 NCYC3647 NCYC3648 NCYC3649 NCYC3650 NCYC3651
				Cubillos et al 2009
SPH	Standing variation	Soil environments in England	18	Liti et al 2009	Haploid	*NCYC3690 *NCYC3691 *NCYC3692 *NCYC3693 *NCYC3694 *NCYC3695 NCYC3696 NCYC3697 NCYC3698 NCYC3699 NCYC3700 NCYC3701 NCYC3702 NCYC3703 NCYC3704 NCYC3705 NCYC3706 NCYC3707
				Cubillos et al 2009
Rec	Recombination	Mating between 2 strains from Diverse collection	78	Gerke et al 2006	Homothallic Diploid	F2_1' – 'F2_78'
				Gerke et al 2009
			Sum = 268			*included in growth assay (Figure S1A)
						**included in growth assay with replicate (Figure S1A)
